# Supplementary material for: Identification of stable internal reference genes for expression analysis in the liver and pancreas of diabetic mouse (Mus musculus L.) models under physiological, pathological and treatment conditions
Source: PLoS One. 2026 Jan 7;21(1):e0338403. doi: 10.1371/journal.pone.0338403 (PMC12779057; doi:10.1371/journal.pone.0338403)
Supplement: S1 File — (XLSX) [file pone.0338403.s002.xlsx]

## Sheet: Pancreas Ct values
Raw data
Groups	Samples	ACT	B2M	GADPH	HPRT1	PPIA	RPL13A	RPLP0	TBP	UBC	YWHAZ	18SRNA
1	1-1	25.48	19.59	20.36	26.09	21.53	25.11	23.99	25.87	24.11	26.26	20.58
	1-2	26.39	22.55	20.47	26.2	21.22	25.36	24.55	30.33	24.52	26.17	20.41
	2-1	25.14	18.68	21.3	27.47	22.62	24.14	23.04	28.02	23.12	27.02	19.53
	2-2	24.3	18.94	21.32	26.56	22.28	23.97	22.82	28.68	23.09	27.01	19.53
	3-1	24.3	21.21	23.24	28.97	24.78	24.91	23.89	28.35	24.31	29.39	20.67
	3-2	25.97	22.43	22.92	33.49	24.94	24.99	24.35	28.35	24.04	28.61	20.61
2	1-1	24.77	20.63	22.08	27.2	23.31	23.29	22.06	27.35	23.67	28.29	19.68
	1-2	24.35	17.76	22.14	29.23	23.29	23.14	22.47	27.36	23.37	27.47	19.71
	2-1	22.03	17.61	21.55	25.88	21.92	21.23	20.17	25.78	21.64	26.32	18.83
	2-2	21.55	22.57	21.61	26.23	21.8	21.3	20.05	26.46	21.35	26.19	19.27
	3-1	25.39	18.61	21.36	24.51	22.55	25.35	24.47	28.15	24.65	28.15	20.46
	3-2	25.85	22.55	21.35	29.86	23.09	25.62	24.54	28.09	24.35	31.15	20.23
3	1-1	25.3	20.81	21.45	32.5	23.21	25.13	23.64	33.63	24.83	27.5	20.53
	1-2	25.72	22.36	21.42	28.54	22.59	25.55	24.26	27.33	25.1	26.53	20.79
	2-1	27.09	22.94	21.68	27.36	20.96	25.57	24.79	27.86	24.52	29.54	20.93
	2-2	26.87	19.7	21.65	30.35	23.19	26.02	25	29.94	24.5	36.41	21.14
	3-1	25.35	18.5	20.43	25.77	21.44	24.95	23.96	27.21	23.7	26.37	20.34
	3-2	26.34	22.83	20.28	21.12	21.9	24.55	24.08	26.92	24.04	25.87	20.36
4	1-1	24.61	22.84	20.25	24.74	21.62	24.04	22.91	27.13	23.12	26.02	20.3
	1-2	25.05	22.24	20.2	27.21	21.47	23.95	23.15	27.46	23.5	26.01	20.3
	2-1	28.98	22.75	21.55	29.92	22.84	25.59	24.46	28.61	24.02	27.26	19.89
	2-2	27.38	22.78	21.62	27.38	23.16	25.28	24.49	28.92	24.02	29.73	21.25
	3-1	23.85	21.74	22.36	28.08	22.94	24.22	21.94	28.05	23.59	29.5	21.25
	3-2	24.62	22.43	22.45	27.92	23.93	24.01	21.96	29.72	23.3	29.12	20.43

## Sheet: Liver Ct values
Raw data
Groups	Samples	ACT	B2M	GADPH	HPRT1	PPIA	RPL13A	RPLP0	TBP	UBC	YWHAZ	18SRNA
1	1-1	22.41	20.4	21.68	25.54	22.14	22.83	22.28	27.72	20.76	26.32	21.47
	1-2	22.23	20.44	21.6	25.05	22.12	22.99	22.29	27.94	20.92	26.44	21.45
	2-1	22.45	20.54	21.34	25.4	22.3	23.19	22.33	27.32	21.77	26.29	21.33
	2-2	22.16	20.5	21.27	25.15	22.24	23.1	22.3	27.29	21.87	26.08	21.31
	3-1	24.08	22.98	23.22	28.3	25.63	24.9	24.65	29.78	22.25	30.23	23.33
	3-2	23.96	23.08	22.98	28.1	25.11	24.97	24.64	29.55	22.31	30.51	23.26
2	1-1	21.27	19.35	21.54	25.38	21.2	23.08	22.16	27.23	21.39	25.23	21.38
	1-2	21.2	19.46	21.25	25.15	21.43	22.97	22.13	27.53	21.24	25.19	21.28
	2-1	21.48	19.93	21.26	24.98	21.45	23.24	22.79	27.26	20.92	25.49	21.43
	2-2	21.57	19.87	21.07	25.02	21.57	23.42	22.76	27.41	20.92	25.34	21.39
	3-1	21.19	19.11	21.78	25.63	21.68	23.06	22.15	27.95	21.29	25.91	21.88
	3-2	20.99	19.22	21.78	25.48	21.68	22.99	22.25	27.62	21.21	25.76	21.73
3	1-1	20.99	18.71	20.83	24.68	20.62	22.24	21.42	26.84	20.25	25.08	20.68
	1-2	21.13	18.82	20.66	24.58	20.53	22.14	21.67	26.93	20.25	25.45	20.69
	2-1	20.94	18.63	21.14	24.47	20.89	22.11	21.55	27.03	19.98	25.39	20.98
	2-2	20.95	18.71	21.02	24.58	20.66	21.93	21.56	27.18	20.01	25.22	21.16
	3-1	21.62	19.04	21.34	25.27	21.58	22.95	22.04	27.76	20.63	25.21	21.43
	3-2	21.48	19.06	21.37	25.26	21.53	22.8	22.1	27.8	20.57	25.37	21.52
4	1-1	21.73	19.9	21.25	25.56	21.79	22.86	22.02	27.76	21.48	25.59	20.15
	1-2	21.93	19.8	21.38	25.66	21.72	22.71	21.95	27.16	21.38	25.56	20.06
	2-1	21.95	20.09	21.62	26.11	21.9	23.34	24.33	27.95	21.13	26.19	21.42
	2-2	22.05	19.97	21.45	25.82	21.93	23.34	24.56	27.94	21.05	25.8	21.37
	3-1	21.75	19.29	21.76	25.34	21.44	22.4	23.4	27.53	20.93	25.22	21.34
	3-2	21.69	19.13	21.54	25.26	21.33	22.6	22.93	27.41	21.04	25.33	21.2

## Sheet: Both types of tissues
Raw data
Groups	Samples	ACT	B2M	GADPH	HPRT1	PPIA	RPL13A	RPLP0	TBP	UBC	YWHAZ	18SRNA
1	1-1	23.945	19.995	21.02	25.815	21.835	23.97	23.135	22.435	26.29	21.025	26.795
	1-2	24.31	21.495	21.035	25.625	21.67	24.175	23.42	22.72	26.305	20.93	29.135
	2-1	23.795	19.61	21.32	26.435	22.46	23.665	22.685	22.445	26.655	20.43	27.67
	2-2	23.23	19.72	21.295	25.855	22.26	23.535	22.56	22.48	26.545	20.42	27.985
	3-1	24.19	22.095	23.23	28.635	25.205	24.905	24.27	23.28	29.81	22	29.065
	3-2	24.965	22.755	22.95	30.795	25.025	24.98	24.495	23.175	29.56	21.935	28.95
2	1-1	23.02	19.99	21.81	26.29	22.255	23.185	22.11	22.53	26.76	20.53	27.29
	1-2	22.775	18.61	21.695	27.19	22.36	23.055	22.3	22.305	26.33	20.495	27.445
	2-1	21.755	18.77	21.405	25.43	21.685	22.235	21.48	21.28	25.905	20.13	26.52
	2-2	21.56	21.22	21.34	25.625	21.685	22.36	21.405	21.135	25.765	20.33	26.935
	3-1	23.29	18.86	21.57	25.07	22.115	24.205	23.31	22.97	27.03	21.17	28.05
	3-2	23.42	20.885	21.565	27.67	22.385	24.305	23.395	22.78	28.455	20.98	27.855
3	1-1	20.99	18.71	20.83	24.68	20.62	22.24	21.42	20.25	25.08	20.68	26.84
	1-2	21.13	18.82	20.66	24.58	20.53	22.14	21.67	20.25	25.45	20.69	26.93
	2-1	20.94	18.63	21.14	24.47	20.89	22.11	21.55	19.98	25.39	20.98	27.03
	2-2	20.95	18.71	21.02	24.58	20.66	21.93	21.56	20.01	25.22	21.16	27.18
	3-1	21.62	19.04	21.34	25.27	21.58	22.95	22.04	20.63	25.21	21.43	27.76
	3-2	21.48	19.06	21.37	25.26	21.53	22.8	22.1	20.57	25.37	21.52	27.8
4	1-1	23.17	21.37	20.75	25.15	21.705	23.45	22.465	22.3	25.805	20.225	27.445
	1-2	23.49	21.02	20.79	26.435	21.595	23.33	22.55	22.44	25.785	20.18	27.31
	2-1	25.465	21.42	21.585	28.015	22.37	24.465	24.395	22.575	26.725	20.655	28.28
	2-2	24.715	21.375	21.535	26.6	22.545	24.31	24.525	22.535	27.765	21.31	28.43
	3-1	22.8	20.515	22.06	26.71	22.19	23.31	22.67	22.26	27.36	21.295	27.79
	3-2	23.155	20.78	21.995	26.59	22.63	23.305	22.445	22.17	27.225	20.815	28.565

## Sheet: Validation data
Raw data		Liver			Pancreas
Groups	Samples	SLC2A2	GCK		SLC2A2	GCK
1	1-1	18.07	23.67		25.15	26.3
	1-2	18.03	24.01		25.08	26.16
	2-1	18.07	24.11		26.05	26.42
	2-2	18.15	24.17		25.9	27.07
	3-1	18.64	24.42		26.16	26.23
	3-2	18.87	24.25		26.77	26.26
2	1-1	17.26	22.72		25.77	27.42
	1-2	17.05	22.71		25.08	26.91
	2-1	17.49	23.22		25.49	26.77
	2-2	17.58	23.45		25.05	26.88
	3-1	17.28	22.92		26.38	27.47
	3-2	17.24	22.91		26.46	27.45
3	1-1	17.81	23.76		27.5	28.36
	1-2	17.83	23.37		27.88	27.82
	2-1	17.61	23.29		28.08	28.16
	2-2	17.46	23.59		28.08	27.59
	3-1	17.99	24.41		27.37	27.76
	3-2	18.33	24.3		27.17	28.17
4	1-1	18.14	23.83		25.91	27.64
	1-2	18.02	23.7		26.1	26.99
	2-1	18.15	23.97		26.31	27.19
	2-2	18.26	24.13		26.85	27.56
	3-1	17.78	23.7		26.01	27.58
	3-2	17.82	23.61		25.76	27.46

## Sheet: Primer efficiency
Raw data
Concentration	ACT	B2M	GAPDH	HPRT1	PPIA	RPL13A	RPLP0	TBP	UBC	YWHAZ	18SRNA	SLC2A2	GCK
1 : 5	21.36	12.65	14.69	19.02	14.47	15.78	18.17	20.07	21.31	18.51	21.15	15.74	17.58
1 : 5	21.79	12.85	14.87	19.12	14.41	15.66	19.08	20.05	21.12	18.53	21.12	15.32	17.95
1 : 5	21.34	15.1	14.55	19.15	14.36	15.71	19.24	20.24	21.2	18.69	21.21	15.56	17.84
1 : 25	23.62	14.97	16.97	21.7	16.74	18.37	20.85	22.34	23.28	20.77	21.97	18.28	20.35
1 : 25	23.42	15	16.96	21.61	16.99	18.12	21.2	22.34	23.33	20.93	21.94	18.18	20.36
1 : 25	23.5	16.82	17.04	21.77	16.99	18.21	21.32	22.53	23.11	20.87	21.95	18.45	19.95
1 : 50	26.58	16.71	18.36	23.13	18.03	20.1	22.52	24.49	24.84	22.07	23.07	19.42	21.42
1 : 50	26.94	16.64	18.39	23.15	18.1	20.06	22.8	25.17	24.79	22.43	23.06	19.39	21.53
1 : 50	26.46	18.69	18.4	22.86	18.39	20.17	22.73	25.08	24.56	22.31	23.07	19.31	21.39
1 : 250	24.93	18.34	20.53	22.28	19.86	22.01	24.67	26.11	26.12	24.5	25.71	21.45	23.52
1 : 250	24.48	18.37	20.89	25.17	20.19	22.06	24.92	25.85	26.32	24.11	26.21	21.44	23.58
1 : 250	24.13	20.99	20.71	25.72	20.49	22.03	24.79	27.13	26.17	23.98	25.27	22	23.66
1 : 1250	29.52	21.64	22.96	26.75	22.55	24.26	26.29	27.99	29.17	26.55	27.67	23.34	25.75
1 : 1250	29.66	21.55	23.09	26.81	22.15	24.21	26.44	27.96	29.3	26.5	27.85	23.27	25.43
1 : 1250	29.72	21.62	21.96	27.42	22.82	24.19	26.74	28.04	29.46	26.87	27.83	23.66	26.58
